# Supplementary material for: Genome Sequencing and Analysis of the Tasmanian Devil and Its Transmissible Cancer
Source: Cell. 2012 Feb 17;148(4):780–91. doi: 10.1016/j.cell.2011.11.065 (PMC3281993; doi:10.1016/j.cell.2011.11.065)
Supplement: Table S4. Variation Involving Genes in DFTD, Related to Figure 4 [file mmc2.xls]

## Sheet: Table S4A
Supercontig	Coordinate	GeneID	Gene name	Reference genotype	Tumour genotype	Reference amino acid	Tumour amino acid
Chr1_supercontig_000000005	3368693	ENSSHAG00000018208	ADAMTS7	T/T	C/T	Arg	Gly
Chr1_supercontig_000000011	2736255	ENSSHAG00000017306	DCC	G/G	G/C	Ser	Thr
Chr1_supercontig_000000016	135068	ENSSHAG00000005023	KIAA1279	C/C	C/T	Val	Ile
Chr1_supercontig_000000016	167544	ENSSHAG00000005334	DDX21	C/C	C/T	Glu	Lys
Chr1_supercontig_000000024	3231122	ENSSHAG00000017948	ANK3	G/G	A/G	Arg	Gln
Chr1_supercontig_000000033	2982166	ENSSHAG00000017451	KCNMA1	G/G	A/G	Ala	Val
Chr1_supercontig_000000035	147335	ENSSHAG00000005062	BMS1	A/A	A/G	Gln	Arg
Chr1_supercontig_000000035	705120	ENSSHAG00000010528	RET	G/G	G/T	Ala	Ser
Chr1_supercontig_000000040	3434699	ENSSHAG00000018275	RRP12	G/G	G/C	Glu	Asp
Chr1_supercontig_000000054	2234050	ENSSHAG00000016506	SLC28A1	G/G	A/G	Trp	STOP
Chr1_supercontig_000000206	1912525	ENSSHAG00000015759	DLC1	A/A	A/C	Tyr	Asp
Chr1_supercontig_000000215	2936996	ENSSHAG00000017720	PLCG1	A/A	A/G	Phe	Leu
Chr1_supercontig_000000216	2465094	ENSSHAG00000016934	RBL1	C/C	G/C	Trp	Cys
Chr1_supercontig_000000217	1246758	ENSSHAG00000013326	TPX2	A/A	A/G	Ile	Thr
Chr1_supercontig_000000218	1498905	ENSSHAG00000014475	AKNA	G/G	A/G	Pro	Ser
Chr1_supercontig_000000218	1505914	ENSSHAG00000014475	AKNA	C/C	A/C	Gly	Val
Chr1_supercontig_000000218	1515224	ENSSHAG00000014475	AKNA	G/G	A/G	Pro	Leu
Chr1_supercontig_000000218	1517259	ENSSHAG00000014475	AKNA	G/G	A/G	Thr	Ile
Chr1_supercontig_000000225	836102	ENSSHAG00000011341	APOA4	T/T	C/T	Cys	Arg
Chr1_supercontig_000000225	836589	ENSSHAG00000011341	APOA4	G/G	A/G	Arg	His
Chr1_supercontig_000000225	892769	ENSSHAG00000011663	CRB2	C/C	C/T	Ser	Leu
Chr1_supercontig_000000225	894293	ENSSHAG00000011663	CRB2	A/A	A/G	Thr	Ala
Chr1_supercontig_000000225	895978	ENSSHAG00000011663	CRB2	T/T	G/T	Ile	Ser
Chr1_supercontig_000000225	897518	ENSSHAG00000011663	CRB2	A/A	A/G	Arg	Gly
Chr1_supercontig_000000236	465265	ENSSHAG00000008212	RPGRIP1L	C/C	C/T	Glu	Lys
Chr1_supercontig_000000237	811849	ENSSHAG00000011163	IRX6	A/A	A/G	Lys	Glu
Chr1_supercontig_000000239	2603874	ENSSHAG00000017263	RGS3	C/C	G/C	Arg	Thr
Chr1_supercontig_000000239	321559	ENSSHAG00000007420	CD40	G/G	G/T	Glu	STOP
Chr1_supercontig_000000239	66354	ENSSHAG00000003427	CTSA	A/A	A/G	His	Arg
Chr1_supercontig_000000259	15944	ENSSHAG00000001668	TRHR	C/C	G/C	Arg	Gly
Chr1_supercontig_000000273	59043	ENSSHAG00000003290	OR2AG1	C/C	G/C	Pro	Ala
Chr1_supercontig_000000297	2265203	ENSSHAG00000016544	GPR124	A/A	A/G	Gln	Arg
Chr1_supercontig_000000297	2266932	ENSSHAG00000016544	GPR124	T/T	C/T	Leu	Pro
Chr1_supercontig_000000297	2302449	ENSSHAG00000016684	RAB11FIP1	T/T	G/T	Asp	Ala
Chr1_supercontig_000000297	2596908	ENSSHAG00000017260	LSM1	A/A	A/C	Val	Gly
Chr1_supercontig_000000305	31190	ENSSHAG00000001375	TPCN1	T/T	G/T	Tyr	Asp
Chr1_supercontig_000000311	162064	ENSSHAG00000005139	TASP1	C/C	C/T	Leu	Phe
Chr1_supercontig_000000315	859563	ENSSHAG00000011477	C20orf196	C/C	A/C	Gly	Val
Chr1_supercontig_000000320	1190690	ENSSHAG00000012141	USP34	G/G	A/G	Val	Met
Chr1_supercontig_000000356	323357	ENSSHAG00000007366	CTU2	G/G	G/T	Gly	Val
Chr1_supercontig_000000356	366839	ENSSHAG00000007529	FAM38B	G/G	A/G	Ser	Phe
Chr1_supercontig_000000356	570375	ENSSHAG00000009521	GALNS	C/C	C/T	Gly	Ser
Chr1_supercontig_000000367	47127	ENSSHAG00000002674	POLM	T/T	C/T	Leu	Pro
Chr1_supercontig_000000367	66619	ENSSHAG00000003404	DBNL	T/T	C/T	Asp	Gly
Chr1_supercontig_000000370	1564065	ENSSHAG00000014739	POLR1A	T/T	G/T	Ser	Ala
Chr1_supercontig_000000381	287491	ENSSHAG00000005644	ADRA1A	G/G	A/G	Arg	Lys
Chr1_supercontig_000000382	1439713	ENSSHAG00000014261	HEATR3	T/T	C/T	Ile	Val
Chr1_supercontig_000000382	1447925	ENSSHAG00000014261	HEATR3	C/C	C/T	Val	Ile
Chr1_supercontig_000000403	45899	ENSSHAG00000002917	EIF3A	A/A	A/G	Cys	Arg
Chr1_supercontig_000000590	1064	ENSSHAG00000000360	PTPRE	C/C	T/T	His	Tyr
Chr1_supercontig_000000783	6617	ENSSHAG00000000999	OR2AG1	A/A	A/C	Cys	Trp
Chr1_supercontig_000000840	102730	ENSSHAG00000004398	IGKV3D-15	C/C	C/T	Ser	Asn
Chr1_supercontig_000000855	9449	ENSSHAG00000001269		C/C	C/T	Thr	Ile
Chr1_supercontig_000000923	154895	ENSSHAG00000005363	OR6B2	C/C	G/C	Gln	Glu
Chr1_supercontig_000001120	20471	ENSSHAG00000001818	ZNF93	C/C	C/T	Ala	Thr
Chr1_supercontig_000001139	5553	ENSSHAG00000000734	LCN1	G/G	A/G	His	Tyr
Chr1_supercontig_000001412	20642	ENSSHAG00000001934	OR6B2	T/T	C/T	Ile	Val
Chr1_supercontig_000001412	5600	ENSSHAG00000000903	OR2AG1	C/C	C/T	Asp	Asn
Chr1_supercontig_000001462	16034	ENSSHAG00000001648	SCD	C/C	G/C	Arg	Gly
Chr2_supercontig_000000026	49595	ENSSHAG00000001950	KIF2A	C/C	C/T	Pro	Leu
Chr2_supercontig_000000039	55390	ENSSHAG00000003203	ZC3H13	G/G	G/C	Glu	Asp
Chr2_supercontig_000000043	169548	ENSSHAG00000004954	COL4A3BP	T/T	A/T	Lys	Ile
Chr2_supercontig_000000056	389554	ENSSHAG00000008144	RPS3A	C/C	A/C	Pro	Thr
Chr2_supercontig_000000068	76088	ENSSHAG00000003238	ROPN1L	G/G	A/G	Ser	Asn
Chr2_supercontig_000000103	177072	ENSSHAG00000005246	GDAP1	C/C	C/T	Arg	His
Chr2_supercontig_000000200	391395	ENSSHAG00000006862	FAM65B	G/G	A/G	Gly	Glu
Chr2_supercontig_000000248	1054042	ENSSHAG00000012277	WDR67	T/T	C/T	Tyr	His
Chr2_supercontig_000000248	1167381	ENSSHAG00000013082	C8orf76	T/T	C/T	Glu	Gly
Chr2_supercontig_000000248	1679023	ENSSHAG00000015060	ANXA13	G/G	A/G	Arg	STOP
Chr2_supercontig_000000255	1387796	ENSSHAG00000013480	TG	C/C	A/C	Ala	Asp
Chr2_supercontig_000000263	622945	ENSSHAG00000009911	COL1A1	T/T	A/T	Asp	Glu
Chr2_supercontig_000000265	69348	ENSSHAG00000003612	SPATC1	G/G	A/G	Gly	Arg
Chr2_supercontig_000000271	192589	ENSSHAG00000005917	ZNF527	G/G	G/T	Ser	Ile
Chr2_supercontig_000000312	765612	ENSSHAG00000010869	MVK	G/G	A/A	Ala	Val
Chr2_supercontig_000000363	428953	ENSSHAG00000008489	RPLP2	C/C	A/C	Ala	Ser
Chr2_supercontig_000000373	662536	ENSSHAG00000009271	TRPM1	T/T	C/T	Val	Ala
Chr2_supercontig_000000407	192437	ENSSHAG00000005938	OR13D1	C/C	A/C	Leu	Ile
Chr2_supercontig_000000414	1747413	ENSSHAG00000015285	NOXO1	T/T	C/T	Asn	Asp
Chr2_supercontig_000000449	1565024	ENSSHAG00000014741	FAM186A	G/G	A/G	Ala	Thr
Chr2_supercontig_000000456	1995141	ENSSHAG00000016019	FANCD2	T/T	C/T	Ser	Pro
Chr2_supercontig_000000474	99784	ENSSHAG00000003165	ZNF786	C/C	A/C	Arg	Ser
Chr2_supercontig_000000661	58288	ENSSHAG00000000568	C9orf84	T/T	C/T	Thr	Ala
Chr2_supercontig_000000723	141239	ENSSHAG00000004283	ARVCF	A/A	A/G	Cys	Arg
Chr2_supercontig_000000810	193547	ENSSHAG00000005543	FER1L6	A/A	A/G	Ser	Pro
Chr2_supercontig_000000859	34760	ENSSHAG00000002528	IGLV4-69	T/T	G/T	Ser	Ala
Chr2_supercontig_000000859	9554	ENSSHAG00000001292	IGLV4-69	C/C	G/C	Gln	Glu
Chr2_supercontig_000001006	61021	ENSSHAG00000002178	SCARB1	A/A	A/G	Cys	Arg
Chr2_supercontig_000001026	101041	ENSSHAG00000004360	IGLV7-46	G/G	G/C	Met	Ile
Chr2_supercontig_000001988	29480	ENSSHAG00000002113	HRSP12	G/G	A/G	Ala	Thr
Chr2_supercontig_000005527	4443	ENSSHAG00000000728	TRIML1	C/C	C/T	Gly	Asp
Chr3_supercontig_000000013	354465	ENSSHAG00000007634	TIAM1	G/G	A/G	Arg	Gln
Chr3_supercontig_000000017	347638	ENSSHAG00000007732	C21orf62	A/A	A/G	Asn	Ser
Chr3_supercontig_000000036	1515692	ENSSHAG00000013892	SH3KBP1	G/G	A/G	Ser	Asn
Chr3_supercontig_000000036	1663523	ENSSHAG00000014925	MAP3K5	A/A	A/G	Lys	Glu
Chr3_supercontig_000000036	1748953	ENSSHAG00000014925	MAP3K5	C/C	C/T	His	Tyr
Chr3_supercontig_000000052	312498	ENSSHAG00000007372	DRD3	G/G	G/T	Ala	Asp
Chr3_supercontig_000000061	119580	ENSSHAG00000004601	PARP9	C/C	C/T	Ser	Asn
Chr3_supercontig_000000079	302359	ENSSHAG00000003854	CNTNAP5	A/A	A/G	Ile	Thr
Chr3_supercontig_000000082	2645167	ENSSHAG00000017322	MARCO	A/A	A/G	Tyr	His
Chr3_supercontig_000000126	2084170	ENSSHAG00000016153	NAB1	T/T	A/T	Phe	Tyr
Chr3_supercontig_000000139	779874	ENSSHAG00000010893	C11orf34	T/T	C/T	Ile	Thr
Chr3_supercontig_000000206	177144	ENSSHAG00000005713	SLC25A6	C/C	A/C	Cys	STOP
Chr3_supercontig_000000207	1160065	ENSSHAG00000012678	C2CD3	G/G	A/G	Arg	Gln
Chr3_supercontig_000000210	192078	ENSSHAG00000005731	ATG16L2	A/A	A/G	Cys	Arg
Chr3_supercontig_000000214	59542	ENSSHAG00000003298	OR51F2	C/C	A/C	Leu	Phe
Chr3_supercontig_000000216	120219	ENSSHAG00000004739	OR51G2	G/G	A/G	Ala	Thr
Chr3_supercontig_000000216	133106	ENSSHAG00000004977	OR51A7	G/G	A/G	Thr	Ile
Chr3_supercontig_000000216	64011	ENSSHAG00000003413	SNX12	G/G	A/G	Ala	Val
Chr3_supercontig_000000217	1179603	ENSSHAG00000013166	OR51I2	A/A	A/T	Asp	Glu
Chr3_supercontig_000000217	125060	ENSSHAG00000004830	OR52E4	G/G	A/G	Leu	Phe
Chr3_supercontig_000000217	1273946	ENSSHAG00000013612	UBQLN3	G/G	A/G	Thr	Met
Chr3_supercontig_000000217	1317201	ENSSHAG00000013780	OLFM4	C/C	C/T	Val	Ile
Chr3_supercontig_000000217	1383606	ENSSHAG00000014049	OR52H1	C/C	C/T	Val	Ile
Chr3_supercontig_000000217	1520015	ENSSHAG00000014563	OR52B4	G/G	A/G	Pro	Ser
Chr3_supercontig_000000217	1623160	ENSSHAG00000014901	OR52D1	C/C	C/T	Val	Ile
Chr3_supercontig_000000217	1691500	ENSSHAG00000015117	OR56B1	T/T	G/T	Ile	Met
Chr3_supercontig_000000217	175386	ENSSHAG00000005688	OR52D1	T/T	C/T	Ile	Val
Chr3_supercontig_000000217	301040	ENSSHAG00000007272	OR52M1	C/C	C/T	Arg	Gln
Chr3_supercontig_000000217	62291	ENSSHAG00000003396	OR51G2	G/G	G/T	Thr	Lys
Chr3_supercontig_000000217	96572	ENSSHAG00000004262	OR52J3	G/G	A/G	Glu	Lys
Chr3_supercontig_000000219	1892946	ENSSHAG00000015719	GLIPR1	C/C	C/T	Pro	Ser
Chr3_supercontig_000000219	1893013	ENSSHAG00000015719	GLIPR1	C/C	A/C	Pro	His
Chr3_supercontig_000000234	395221	ENSSHAG00000005496	VPS13D	G/G	A/G	Ser	Phe
Chr3_supercontig_000000235	102402	ENSSHAG00000002979	RYR3	G/G	A/G	Arg	His
Chr3_supercontig_000000236	631978	ENSSHAG00000010058	NFKBID	A/A	A/G	Ser	Pro
Chr3_supercontig_000000236	637170	ENSSHAG00000010100	HCST	C/C	A/C	Leu	Met
Chr3_supercontig_000000242	430171	ENSSHAG00000008392	DFFB	A/A	A/G	His	Arg
Chr3_supercontig_000000243	1819228	ENSSHAG00000015444	PER3	C/C	C/T	His	Tyr
Chr3_supercontig_000000243	1820679	ENSSHAG00000015444	PER3	C/C	C/T	Pro	Ser
Chr3_supercontig_000000243	2100236	ENSSHAG00000016274	IGFL3	C/C	G/C	His	Asp
Chr3_supercontig_000000245	157408	ENSSHAG00000005419	OR2A42	C/C	A/C	Gly	Val
Chr3_supercontig_000000245	242140	ENSSHAG00000006573	OR13H1	G/G	A/G	Leu	Phe
Chr3_supercontig_000000245	331986	ENSSHAG00000007580	OR6A2	T/T	A/T	Thr	Ser
Chr3_supercontig_000000308	184513	ENSSHAG00000005271	ATP10A	C/C	G/C	Tyr	STOP
Chr3_supercontig_000000338	115205	ENSSHAG00000004644	TRIML1	G/G	T/T	Pro	Gln
Chr3_supercontig_000000371	527014	ENSSHAG00000009289	CHAF1A	T/T	G/T	Cys	Gly
Chr3_supercontig_000000371	561329	ENSSHAG00000009319	FN1	T/T	C/T	Ile	Thr
Chr3_supercontig_000000371	664257	ENSSHAG00000010282	ZC3H18	C/C	C/T	Arg	His
Chr3_supercontig_000000374	2812532	ENSSHAG00000017472	CAD	A/A	A/C	Asp	Glu
Chr3_supercontig_000000393	4043058	ENSSHAG00000018747	PTX3	T/T	C/T	Asn	Ser
Chr3_supercontig_000000395	23436	ENSSHAG00000001455	AHSG	C/C	C/T	Ala	Thr
Chr3_supercontig_000000397	172964	ENSSHAG00000005036	ATP13A5	G/G	A/G	Arg	Gln
Chr3_supercontig_000000404	320068	ENSSHAG00000007470	C1orf86	C/C	C/T	Pro	Leu
Chr3_supercontig_000000567	12255	ENSSHAG00000001132	CEACAM1	C/C	A/C	Ala	Glu
Chr3_supercontig_000000651	21357	ENSSHAG00000001983	OR56B1	A/A	A/G	Lys	Arg
Chr3_supercontig_000000651	57747	ENSSHAG00000003264	OR52N4	T/T	C/T	Ile	Val
Chr3_supercontig_000000657	229114	ENSSHAG00000006362	SIGLEC10	C/C	A/C	Gly	Val
Chr3_supercontig_000000657	261723	ENSSHAG00000006709	CD33	T/T	C/T	Arg	Gly
Chr3_supercontig_000000657	46292	ENSSHAG00000002726	SIGLEC10	T/T	G/T	Asp	Glu
Chr3_supercontig_000000658	54058	ENSSHAG00000003162	OR52J3	C/C	C/T	Ala	Thr
Chr3_supercontig_000000769	5726	ENSSHAG00000000149	AP2A1	T/T	C/T	Lys	Glu
Chr3_supercontig_000000981	40832	ENSSHAG00000002737	HNRNPK	A/A	A/C	Ile	Ser
Chr3_supercontig_000001004	3004	ENSSHAG00000000299	CATSPERG	A/A	A/G	Asn	Asp
Chr3_supercontig_000001023	9533	ENSSHAG00000001146	IGSF1	A/A	A/C	Lys	Gln
Chr3_supercontig_000006205	5087	ENSSHAG00000000873	MCM3AP	C/C	C/T	Arg	Gln
Chr4_supercontig_000000000	1404205	ENSSHAG00000014128	FNDC4	G/G	A/G	Ala	Val
Chr4_supercontig_000000000	292225	ENSSHAG00000006994	C2orf70	C/C	C/T	Arg	STOP
Chr4_supercontig_000000007	261289	ENSSHAG00000006770	FAAH	T/T	C/T	Gln	Arg
Chr4_supercontig_000000007	269596	ENSSHAG00000006770	FAAH	C/C	C/T	Arg	His
Chr4_supercontig_000000015	2302138	ENSSHAG00000016708	MFSD2A	C/C	A/C	Ser	Arg
Chr4_supercontig_000000021	1335783	ENSSHAG00000013862	GAPDH	A/A	A/C	Val	Gly
Chr4_supercontig_000000021	1335962	ENSSHAG00000013862	GAPDH	T/T	G/T	Lys	Asn
Chr4_supercontig_000000021	1336063	ENSSHAG00000013862	GAPDH	A/A	A/C	Ile	Met
Chr4_supercontig_000000021	1336190	ENSSHAG00000013862	GAPDH	T/T	A/T	Glu	Asp
Chr4_supercontig_000000021	231543	ENSSHAG00000006312	C8A	G/G	A/G	His	Tyr
Chr4_supercontig_000000063	24381	ENSSHAG00000002135	GAPDH	C/C	C/T	Met	Ile
Chr4_supercontig_000000066	3062327	ENSSHAG00000017822	CENPF	A/A	A/T	Glu	Val
Chr4_supercontig_000000102	1495264	ENSSHAG00000014322	TDRD10	A/A	A/G	Ser	Gly
Chr4_supercontig_000000102	1525493	ENSSHAG00000014561	CHRNB2	C/C	C/T	Arg	Trp
Chr4_supercontig_000000102	1532686	ENSSHAG00000014561	CHRNB2	C/C	C/T	Pro	Ser
Chr4_supercontig_000000108	1771808	ENSSHAG00000015345	STARD3	C/C	C/T	Arg	His
Chr4_supercontig_000000110	1380102	ENSSHAG00000014013	TMEM92	C/C	C/T	Arg	Cys
Chr4_supercontig_000000110	1995706	ENSSHAG00000016020	GRN	G/G	G/C	Val	Leu
Chr4_supercontig_000000110	2030934	ENSSHAG00000016072	ITGA2B	C/C	C/T	Gly	Glu
Chr4_supercontig_000000113	3924735	ENSSHAG00000018677	TRIM47	C/C	C/T	Arg	His
Chr4_supercontig_000000120	642365	ENSSHAG00000009567	ABCA8	A/A	A/T	Thr	Ser
Chr4_supercontig_000000145	20436	ENSSHAG00000001739	PLOD3	A/A	A/G	Gln	Arg
Chr4_supercontig_000000145	78565	ENSSHAG00000003837	VGF	G/G	A/G	Ala	Thr
Chr4_supercontig_000000161	2029746	ENSSHAG00000016093	C6orf129	C/C	C/T	Gly	Ser
Chr4_supercontig_000000229	3601343	ENSSHAG00000018440	HFM1	C/C	C/T	Leu	Phe
Chr4_supercontig_000000244	2690431	ENSSHAG00000017388	LATS1	C/C	C/T	Gly	Asp
Chr4_supercontig_000000276	3890791	ENSSHAG00000018655	TXNIP	G/G	G/T	Pro	His
Chr4_supercontig_000000278	1331674	ENSSHAG00000013847	VPS72	T/T	C/T	Lys	Arg
Chr4_supercontig_000000283	333972	ENSSHAG00000007315	CRCP	A/A	A/G	Leu	Ser
Chr4_supercontig_000000289	166572	ENSSHAG00000005442	ALDH3A1	G/G	A/G	Ala	Thr
Chr4_supercontig_000000302	1572009	ENSSHAG00000014607	SLC26A7	A/A	A/T	Met	Leu
Chr4_supercontig_000000302	32334	ENSSHAG00000001663	NBN	T/T	C/T	Lys	Glu
Chr4_supercontig_000000302	35257	ENSSHAG00000001663	NBN	G/G	G/C	Thr	Arg
Chr4_supercontig_000000302	5351	ENSSHAG00000000911	OSGIN2	T/T	C/T	Leu	Ser
Chr4_supercontig_000000339	337246	ENSSHAG00000007437	DIP2B	C/C	A/C	Pro	Thr
Chr4_supercontig_000000345	54682	ENSSHAG00000001138	PTPRS	C/C	C/T	Thr	Met
Chr4_supercontig_000000388	54270	ENSSHAG00000002998	GBP1	T/T	C/T	Lys	Glu
Chr4_supercontig_000000657	17111	ENSSHAG00000001385	TSPEAR	C/C	C/T	Thr	Met
Chr4_supercontig_000003666	1345	ENSSHAG00000000460	SLC30A10	C/C	C/T	Ala	Val
Chr5_supercontig_000000008	312247	ENSSHAG00000007070	SMC1A	G/G	A/G	Arg	Cys
Chr5_supercontig_000000055	1161221	ENSSHAG00000012891	CACNA1H	G/G	A/G	Arg	Cys
Chr5_supercontig_000000055	1903498	ENSSHAG00000015741	SUN2	C/C	C/T	Pro	Leu
Chr5_supercontig_000000063	715619	ENSSHAG00000010581	TMPO	T/T	C/T	Leu	Pro
Chr5_supercontig_000000063	818830	ENSSHAG00000011224	APAF1	C/C	C/T	Ala	Val
Chr5_supercontig_000000069	2083973	ENSSHAG00000016235	TRIM39	A/A	A/G	Asn	Asp
Chr5_supercontig_000000070	1374386	ENSSHAG00000013986	MPST	G/G	A/G	Gly	Ser
Chr5_supercontig_000000085	1101816	ENSSHAG00000012659	DBX2	G/G	A/G	Ala	Thr
Chr5_supercontig_000000125	1268292	ENSSHAG00000013042	TBXAS1	T/T	G/T	Leu	Val
Chr5_supercontig_000000125	1278942	ENSSHAG00000013042	TBXAS1	G/G	A/G	Gly	Ser
Chr5_supercontig_000000125	1400226	ENSSHAG00000014045	PARP12	G/G	G/T	Cys	STOP
Chr5_supercontig_000000152	4387213	ENSSHAG00000018854	AC000120.8	C/C	C/T	Gly	Arg
Chr5_supercontig_000000155	1239366	ENSSHAG00000013458	TMEM42	A/A	A/G	Thr	Ala
Chr5_supercontig_000000157	963900	ENSSHAG00000012080	CDV3	A/A	A/G	Tyr	His
Chr5_supercontig_000000170	3111112	ENSSHAG00000017930	HNRNPA2B1	G/G	G/T	Gly	Val
Chr5_supercontig_000000187	796151	ENSSHAG00000011079	MEI1	T/T	C/T	Ile	Thr
Chr5_supercontig_000000194	549574	ENSSHAG00000009465	GCAT	C/C	A/C	Met	Ile
Chr5_supercontig_000000266	66997	ENSSHAG00000003509	RBM25	A/A	A/G	Lys	Arg
Chr5_supercontig_000000335	25611	ENSSHAG00000001856	ANKRD62	G/G	A/G	Pro	Ser
Chr5_supercontig_000000397	66377	ENSSHAG00000002804	ZNF845	G/G	A/G	Glu	Lys
Chr5_supercontig_000000446	30250	ENSSHAG00000002165	SCIN	T/T	G/T	Phe	Val
Chr5_supercontig_000000463	16804	ENSSHAG00000001354	FAM186A	G/G	A/G	Ala	Val
Chr5_supercontig_000000545	49495	ENSSHAG00000003016	AC091435.1	G/G	G/C	Gly	Arg
Chr5_supercontig_000001649	6955	ENSSHAG00000000122	PAN2	G/G	A/G	Arg	Lys
Chr6_supercontig_000000050	1677174	ENSSHAG00000015070	IMP4	T/T	C/T	Val	Ala
Chr6_supercontig_000000060	247837	ENSSHAG00000004581	ANK1	C/C	A/C	Pro	Thr
Chr6_supercontig_000000097	1124407	ENSSHAG00000012136	TTC29	A/A	A/C	Ile	Leu
Chr6_supercontig_000000109	2287520	ENSSHAG00000016680	UGT2B17	G/G	G/T	Val	Leu
Chr6_supercontig_000000163	476487	ENSSHAG00000008860	DSPP	A/A	A/T	Asn	Ile
Chr6_supercontig_000000166	1286391	ENSSHAG00000013294	PRR5L	A/A	A/G	Ile	Val
Chr6_supercontig_000000169	2486479	ENSSHAG00000017067	ZNF512B	A/A	A/G	Thr	Ala
Chr6_supercontig_000000169	2682299	ENSSHAG00000017377	SLC39A13	T/T	C/T	Ser	Pro
Chr6_supercontig_000000169	3255765	ENSSHAG00000018102	PTPRJ	C/C	A/C	Arg	Ser
Chr6_supercontig_000000169	3259116	ENSSHAG00000018102	PTPRJ	T/T	C/T	Leu	Pro
Chr6_supercontig_000000169	3272133	ENSSHAG00000018102	PTPRJ	G/G	A/G	Ser	Asn
Chr6_supercontig_000000169	711202	ENSSHAG00000010487	SYT13	C/C	A/C	Arg	Ser
Chr6_supercontig_000000174	18169	ENSSHAG00000001761	OR5W2	G/G	G/T	His	Gln
Chr6_supercontig_000000177	250285	ENSSHAG00000006687	CNTF	A/A	A/C	Asn	His
Chr6_supercontig_000000211	38328	ENSSHAG00000002648	TRIML1	C/C	C/T	Gly	Arg
Chr6_supercontig_000000360	125344	ENSSHAG00000004837	VN1R4	G/G	G/C	Ala	Pro
Chr6_supercontig_000000360	146063	ENSSHAG00000005226	VN1R4	T/T	C/T	Phe	Ser
Chr6_supercontig_000000472	69449	ENSSHAG00000003620	VN1R1	G/G	A/G	Ser	Leu
Chr6_supercontig_000000505	39184	ENSSHAG00000002377	ANO1	G/G	A/A	Pro	Ser
Chr6_supercontig_000000540	12608	ENSSHAG00000001511	OR10Q1	A/A	A/C	Arg	Ser
Chr6_supercontig_000000567	16441	ENSSHAG00000001710	CARNS1	A/A	A/G	His	Arg
Chr6_supercontig_000000774	9794	ENSSHAG00000001259	OR5B2	C/C	C/T	Met	Ile
ChrU_supercontig_000000179	5721	ENSSHAG00000000143	MLL2	T/T	G/T	Asp	Ala
Chrx_supercontig_000000003	208341	ENSSHAG00000006117	MUC12	C/C	C/T	Ser	Leu
Chrx_supercontig_000000006	180868	ENSSHAG00000005778	AMMECR1	T/T	C/T	Asn	Asp
Chrx_supercontig_000000104	258833	ENSSHAG00000006765	PTPN2	A/A	A/C	Gln	Pro
Chrx_supercontig_000000178	8857	ENSSHAG00000001048	SMC6	T/T	C/T	Asn	Ser
Chr1_supercontig_000000297	1544284	ENSSHAG00000014650		C/C	C/T	Val	Ile
Chr1_supercontig_000000719	15476	ENSSHAG00000001662	HES5	T/T	C/T	Thr	Ala
Chr3_supercontig_000000064	317277	ENSSHAG00000007190	DNA Phytolyase	T/T	C/T	Ser	Gly
Chr3_supercontig_000000294	170160	ENSSHAG00000005619		G/G	A/G	Val	Ile
Chr3_supercontig_000000417	15830	ENSSHAG00000001666		C/C	G/C	Val	Leu
Chr3_supercontig_000007158	2023	ENSSHAG00000000424		G/G	G/C	His	Asp
Chr4_supercontig_000000008	1318816	ENSSHAG00000013787		A/A	A/G	Trp	Arg
Chr4_supercontig_000000108	2359677	ENSSHAG00000016813		A/A	A/G	Leu	Pro
Chr4_supercontig_000000157	652301	ENSSHAG00000010197		G/G	A/G	Leu	Phe
Chr5_supercontig_000000070	1892774	ENSSHAG00000015721		G/G	A/G	Val	Ile
Chr5_supercontig_000000119	148019	ENSSHAG00000005179		T/T	C/T	His	Arg
Chr5_supercontig_000000155	825101	ENSSHAG00000011266		T/T	C/T	Leu	Pro
Chr5_supercontig_000000161	629962	ENSSHAG00000010050		C/C	C/T	Glu	Lys
Chr1_supercontig_000000016	24627	ENSSHAG00000000910	SUPV3L1	A/A	G/G	Met-START	Thr
Chr1_supercontig_000000128	3420703	ENSSHAG00000018272	DLST	G/G	C/C	Pro	Ala
Chr1_supercontig_000000129	4110413	ENSSHAG00000018776	ADAM21	T/T	C/C	Met	Val
Chr1_supercontig_000000131	1034161	ENSSHAG00000012454	WDR5	C/C	A/A	Val	Leu
Chr1_supercontig_000000180	164053	ENSSHAG00000003861	ATG2B	T/T	A/A	Phe	Leu
Chr1_supercontig_000000206	1931831	ENSSHAG00000015759	DLC1	A/A	T/T	Ser	Arg
Chr1_supercontig_000000247	2541394	ENSSHAG00000017160	UCKL1	G/G	C/C	Arg	Ser
Chr1_supercontig_000000247	2744876	ENSSHAG00000017478	ABHD16B	T/T	C/C	Ile	Val
Chr1_supercontig_000000258	133962	ENSSHAG00000004995	PCDH9	C/C	T/T	Asp	Asn
Chr1_supercontig_000000259	41897	ENSSHAG00000002754	JPH2	G/G	A/A	Ala	Val
Chr1_supercontig_000000349	929922	ENSSHAG00000011867	SLC9A5	C/C	G/G	Ala	Gly
Chr1_supercontig_000000351	370844	ENSSHAG00000007937	SLC12A5	C/C	T/T	Arg	Gln
Chr1_supercontig_000000488	262902	ENSSHAG00000006010	JAKMIP3	C/C	T/T	Pro	Leu
Chr1_supercontig_000000715	60337	ENSSHAG00000003342	PLB1	T/T	G/G	Ser	Ala
Chr2_supercontig_000000000	982071	ENSSHAG00000012167	RTN1	A/A	G/G	Leu	Ser
Chr2_supercontig_000000000	982726	ENSSHAG00000012167	RTN1	G/G	A/A	Pro	Ser
Chr2_supercontig_000000000	990412	ENSSHAG00000012167	RTN1	G/G	T/T	Thr	Lys
Chr2_supercontig_000000173	136578	ENSSHAG00000005041	KIAA0802	A/A	C/C	Asn	Thr
Chr2_supercontig_000000195	1493576	ENSSHAG00000014471	ZADH2	C/C	T/T	Gly	Asp
Chr2_supercontig_000000276	200588	ENSSHAG00000006050	C19orf29	G/G	A/A	Arg	His
Chr2_supercontig_000000312	781605	ENSSHAG00000010980	MMAB	C/C	T/T	Thr	Met
Chr2_supercontig_000000359	599760	ENSSHAG00000009647	MICALL2	G/G	A/A	Pro	Leu
Chr2_supercontig_000000374	503271	ENSSHAG00000008936	FAM189A2	C/C	T/T	Cys	Tyr
Chr2_supercontig_000000436	1093658	ENSSHAG00000012739	TCHH	C/C	T/T	Met	Ile
Chr2_supercontig_000001095	130581	ENSSHAG00000004841	ZNF184	G/G	T/T	Lys	Asn
Chr2_supercontig_000007514	1133	ENSSHAG00000000082	ZNF551	T/T	C/C	Glu	Gly
Chr3_supercontig_000000135	287077	ENSSHAG00000007088	MFRP	G/G	T/T	Lys	Asn
Chr3_supercontig_000000290	2017226	ENSSHAG00000016061	WWC3	G/G	A/A	Arg	STOP
Chr3_supercontig_000000335	1297174	ENSSHAG00000013699	DZIP1	G/G	A/A	Arg	Lys
Chr3_supercontig_000000338	114661	ENSSHAG00000004644	TRIML1	C/C	T/T	Ala	Thr
Chr3_supercontig_000000338	115239	ENSSHAG00000004644	TRIML1	T/T	C/C	Ile	Val
Chr3_supercontig_000000381	339483	ENSSHAG00000006632	FNDC3B	A/A	G/G	Ser	Gly
Chr3_supercontig_000000405	466371	ENSSHAG00000008770	WRAP73	G/G	A/A	Ala	Val
Chr3_supercontig_000000474	108984	ENSSHAG00000004528	IFNAR2	G/G	C/C	Thr	Ser
Chr3_supercontig_000000474	112871	ENSSHAG00000004528	IFNAR2	G/G	A/A	Ser	Phe
Chr3_supercontig_000001366	606	ENSSHAG00000000247	SLC2A7	G/G	A/A	Arg	His
Chr3_supercontig_000001481	50445	ENSSHAG00000003051	OR10D3	T/T	G/G	Val	Gly
Chr4_supercontig_000000063	24815	ENSSHAG00000002135	GAPDH	C/C	T/T	Ala	Thr
Chr4_supercontig_000000103	500722	ENSSHAG00000009077	FDPS	C/C	T/T	Arg	Trp
Chr4_supercontig_000000215	1746612	ENSSHAG00000015283	BEND3	G/G	T/T	Leu	Met
Chr4_supercontig_000000276	3229863	ENSSHAG00000018071	ACP6	G/G	T/T	Ala	Glu
Chr4_supercontig_000000300	1040216	ENSSHAG00000012440	ECEL1	T/T	C/C	Asn	Asp
Chr4_supercontig_000000300	324537	ENSSHAG00000007489	NCL	T/T	C/C	Thr	Ala
Chr4_supercontig_000000301	8512	ENSSHAG00000000803	EIF2B5	A/A	G/G	Lys	Glu
Chr4_supercontig_000000657	179004	ENSSHAG00000005657	ZNF845	G/G	T/T	Thr	Lys
Chr5_supercontig_000000064	150091	ENSSHAG00000005288	ANKS1B	T/T	C/C	Asn	Asp
Chr5_supercontig_000000172	1264190	ENSSHAG00000013368	RAPGEF5	G/G	A/A	Val	Ile
Chr5_supercontig_000000187	1001899	ENSSHAG00000012288	CENPM	A/A	G/G	Leu	Pro
Chr6_supercontig_000000054	156917	ENSSHAG00000004305	FRAS1	G/G	A/A	Thr	Ile
Chr6_supercontig_000000169	1363413	ENSSHAG00000013940	PEX16	T/T	C/C	Arg	Gly
Chrx_supercontig_000000008	150429	ENSSHAG00000005289	GPR83	T/T	C/C	Ile	Val
Chrx_supercontig_000000013	213990	ENSSHAG00000005816	TBC1D8B	A/A	G/G	Met	Thr
Chrx_supercontig_000000060	176037	ENSSHAG00000005392	BRCC3	A/A	T/T	Thr	Ser
Chr1_supercontig_000000247	2460892	ENSSHAG00000017019		C/C	T/T	Pro	Leu
Chr4_supercontig_000000578	136691	ENSSHAG00000005049		G/G	A/A	Pro	Ser

## Sheet: Table S4B
Supercontig	Coordinate	GeneID	Gene name	Reference genotype	Tumour genotype	Reference amino acid	Tumour amino acid
Chr1_supercontig_000000129	4087288	ENSSHAG00000018766	ADAM20	G/G	A/G	His	Tyr
Chr1_supercontig_000000168	1126267	ENSSHAG00000012875	GDF9	A/A	A/G	Met	Thr
Chr1_supercontig_000000211	499701	ENSSHAG00000009054	HRH2	C/C	C/T	Thr	Met
Chr1_supercontig_000000215	109271	ENSSHAG00000003409	SGK2	T/T	A/T	Phe	Ile
Chr1_supercontig_000000239	622459	ENSSHAG00000009750	ELMO2	C/C	C/T	Gly	Ser
Chr1_supercontig_000000276	349351	ENSSHAG00000007675	ITGB1BP1	A/A	A/G	Asn	Ser
Chr1_supercontig_000000377	789147	ENSSHAG00000010928	EXOC6B	G/G	G/C	Val	Leu
Chr1_supercontig_000004067	931	ENSSHAG00000000200	ZNF624	C/C	A/C	Ser	Arg
Chr2_supercontig_000000000	2004376	ENSSHAG00000016030	SIX4	C/C	C/T	Gly	Arg
Chr2_supercontig_000000145	368617	ENSSHAG00000005209	EDIL3	C/C	C/T	Arg	Trp
Chr2_supercontig_000000184	205715	ENSSHAG00000005425	CDH19	G/G	G/T	Leu	Ile
Chr2_supercontig_000000207	1829390	ENSSHAG00000015534	HIVEP1	T/T	C/T	Gln	Arg
Chr2_supercontig_000000270	52366	ENSSHAG00000003029	PLIN4	C/C	G/C	Val	Leu
Chr2_supercontig_000000271	192564	ENSSHAG00000005917	ZNF527	G/G	A/G	Glu	Lys
Chr2_supercontig_000000285	721481	ENSSHAG00000010407	MUC17	G/G	G/C	Asn	Lys
Chr2_supercontig_000000285	726663	ENSSHAG00000010407	MUC17	G/G	G/T	Ser	Tyr
Chr2_supercontig_000000353	3673512	ENSSHAG00000018502	GPRC5B	A/A	A/T	Ile	Asn
Chr2_supercontig_000000398	2254422	ENSSHAG00000016605	PIGO	T/T	A/T	Ser	Arg
Chr2_supercontig_000000415	710106	ENSSHAG00000010545	FAM57B	G/G	G/T	Pro	Gln
Chr2_supercontig_000000441	212014	ENSSHAG00000006182	CYP8B1	T/T	C/T	Thr	Ala
Chr2_supercontig_000000455	271209	ENSSHAG00000006898	GRM7	C/C	A/C	Pro	His
Chr2_supercontig_000000499	34348	ENSSHAG00000002489	C8orf47	T/T	A/T	Val	Glu
Chr2_supercontig_000000523	11429	ENSSHAG00000001445	CYP8B1	T/T	A/T	Val	Glu
Chr2_supercontig_000000658	71770	ENSSHAG00000003634	KIAA0895	G/G	A/G	Val	Ile
Chr2_supercontig_000000735	51351	ENSSHAG00000001765	ZNF184	T/T	C/T	Val	Ala
Chr2_supercontig_000004669	1576	ENSSHAG00000000349	TRIML1	T/T	C/T	Lys	Arg
Chr3_supercontig_000000015	426832	ENSSHAG00000008266	SON	G/G	G/C	Thr	Ser
Chr3_supercontig_000000065	435611	ENSSHAG00000008359	PCYT1A	T/T	A/T	Met	Leu
Chr3_supercontig_000000130	1363173	ENSSHAG00000013382	DNAH3	C/C	C/T	Cys	Tyr
Chr3_supercontig_000000217	1622779	ENSSHAG00000014901	OR52D1	G/G	A/G	Arg	Trp
Chr3_supercontig_000000217	955225	ENSSHAG00000012043	OR51Q1	G/G	A/G	Gln	STOP
Chr3_supercontig_000000252	83499	ENSSHAG00000002372	LILRA6	G/G	G/C	Ser	Arg
Chr3_supercontig_000000261	1467094	ENSSHAG00000014171	INPP5B	A/A	A/G	Ser	Pro
Chr3_supercontig_000000383	2896326	ENSSHAG00000017667	P2RY13	C/C	C/T	Ala	Val
Chr3_supercontig_000000393	4668871	ENSSHAG00000018919	RBM25	C/C	C/T	Arg	Cys
Chr3_supercontig_000000402	199277	ENSSHAG00000005896	ZNF184	T/T	C/T	Cys	Arg
Chr3_supercontig_000000465	1730	ENSSHAG00000000552	OR51B6	T/T	G/T	Asn	His
Chr3_supercontig_000001395	66183	ENSSHAG00000002211	MUC4	T/T	G/T	Thr	Pro
Chr3_supercontig_000001824	1106	ENSSHAG00000000246	TRIM11	C/C	G/C	Glu	Gln
Chr3_supercontig_000002721	690	ENSSHAG00000000365	TRIM7	G/G	G/C	Pro	Ala
Chr3_supercontig_000004313	4410	ENSSHAG00000000857	OR52E4	A/A	A/G	Met	Val
Chr3_supercontig_000004609	1260	ENSSHAG00000000404	TRIML1	A/A	A/G	Ile	Val
Chr3_supercontig_000004612	3434	ENSSHAG00000000705	TRIML1	G/G	A/G	Pro	Ser
Chr3_supercontig_000005902	517	ENSSHAG00000000238	TCEA1	G/G	G/T	Pro	Gln
Chr3_supercontig_000006103	5953	ENSSHAG00000000872	ZNF91	A/A	A/T	Glu	Val
Chr4_supercontig_000000058	33789	ENSSHAG00000001353	ZC3H11A	A/A	A/T	Gln	Leu
Chr4_supercontig_000000058	34916	ENSSHAG00000001353	ZC3H11A	A/A	A/C	Thr	Pro
Chr4_supercontig_000000176	1109391	ENSSHAG00000012437	MCM3	G/G	A/G	Pro	Leu
Chr4_supercontig_000000219	1343997	ENSSHAG00000013871	TUBE1	C/C	A/C	Gln	His
Chr4_supercontig_000000260	322221	ENSSHAG00000007007	AL161744.1	T/T	C/T	Asp	Gly
Chr4_supercontig_000000278	570584	ENSSHAG00000009548	PRPF3	A/A	A/C	Lys	Gln
Chr4_supercontig_000000585	84394	ENSSHAG00000003992	GPR35	C/C	A/C	Thr	Lys
Chr4_supercontig_000000825	19180	ENSSHAG00000001877	UGT1A3	T/T	C/T	Met	Thr
Chr4_supercontig_000003666	1227	ENSSHAG00000000460	SLC30A10	A/A	A/G	Met	Val
Chr4_supercontig_000004748	730	ENSSHAG00000000380	SMG6	C/C	G/C	Met	Ile
Chr5_supercontig_000000120	890105	ENSSHAG00000010400	CALD1	G/G	G/C	Leu	Phe
Chr5_supercontig_000000397	66417	ENSSHAG00000002804	ZNF845	A/A	A/C	Asn	Thr
Chr5_supercontig_000000493	2300	ENSSHAG00000000570	GIMAP6	G/G	A/G	Glu	Lys
Chr5_supercontig_000000806	2097	ENSSHAG00000000338	MUC6	A/A	A/T	Ser	Arg
Chr6_supercontig_000000176	920296	ENSSHAG00000011860	OR5AK2	G/G	G/T	Ala	Asp
Chr6_supercontig_000000180	20421	ENSSHAG00000001101	CASR	C/C	C/T	Thr	Ile
Chr6_supercontig_000000283	100683	ENSSHAG00000004350	MRGPRX4	G/G	A/G	His	Tyr
Chr6_supercontig_000000853	1217	ENSSHAG00000000281	OR5B12	T/T	G/T	Phe	Cys
Chrx_supercontig_000000025	2303659	ENSSHAG00000016713	DCAF10	A/A	A/T	Thr	Ser
Chr1_supercontig_000000354	1034682	ENSSHAG00000012455		C/C	G/C	Cys	Ser
Chr2_supercontig_000000497	64321	ENSSHAG00000003464		T/T	C/T	Val	Ala
Chr2_supercontig_000000497	65073	ENSSHAG00000003464		T/T	C/T	Leu	Pro
Chr2_supercontig_000000497	65959	ENSSHAG00000003464		A/A	A/G	Ile	Val
Chr3_supercontig_000000219	1751119	ENSSHAG00000015296		T/T	C/T	Tyr	His
Chr3_supercontig_000000367	392657	ENSSHAG00000008183		C/C	A/C	Trp	Cys
Chr3_supercontig_000005156	1021	ENSSHAG00000000376		G/G	G/T	Cys	Phe
Chr4_supercontig_000000064	812188	ENSSHAG00000011180		G/G	G/T	Leu	Met
Chr4_supercontig_000001357	892	ENSSHAG00000000207		G/G	A/G	Arg	Cys
ChrU_supercontig_000000435	1082	ENSSHAG00000000362		A/A	A/G	Cys	Arg
Chr1_supercontig_000000248	403816	ENSSHAG00000008158	DEPTOR	C/C	T/T	Arg	Gln

## Sheet: Table S4C
Supercontig	Coordinate	GeneID	Gene name	Reference genotype	Tumour genotype	Reference amino acid	Tumour amino acid
Chr1_supercontig_000000005	2539367	ENSSHAG00000017151	AC006035.2	A/A	A/T	Tyr	Asn
Chr1_supercontig_000000213	3509218	ENSSHAG00000018354	FAM83C	C/C	C/T	Arg	His
Chr1_supercontig_000000368	261525	ENSSHAG00000006817	AC233263.1	G/G	A/G	Arg	Lys
Chr1_supercontig_000000485	157002	ENSSHAG00000004389	CMA1	C/C	C/T	Pro	Leu
Chr1_supercontig_000006563	1099	ENSSHAG00000000062	IGKV3-20	A/A	A/C	Ser	Ala
Chr2_supercontig_000000199	222614	ENSSHAG00000006306	PARD6G	T/T	C/T	Thr	Ala
Chr2_supercontig_000000295	327650	ENSSHAG00000007494	NCLN	A/A	A/T	Ser	Cys
Chr2_supercontig_000000415	727123	ENSSHAG00000010672	ALDOA	G/G	A/G	Gly	Ser
Chr2_supercontig_000000459	2204740	ENSSHAG00000016491	RPN1	A/A	A/C	Ser	Ala
Chr2_supercontig_000000467	1636097	ENSSHAG00000014265	COBL	G/G	A/G	Gly	Ser
Chr2_supercontig_000000480	1029385	ENSSHAG00000012389	LRTM1	C/C	C/T	Ala	Val
Chr2_supercontig_000000735	52271	ENSSHAG00000001765	ZNF184	A/A	A/C	Ser	Arg
Chr2_supercontig_000001951	11925	ENSSHAG00000001434	KRTAP10-6	C/C	A/C	His	Asn
Chr3_supercontig_000000062	253728	ENSSHAG00000003439	TRIO	C/C	C/T	Arg	Cys
Chr3_supercontig_000000066	1043888	ENSSHAG00000012500	EPHB1	C/C	G/C	Thr	Arg
Chr3_supercontig_000000116	1441565	ENSSHAG00000014028	ITGA4	G/G	G/C	Ala	Pro
Chr3_supercontig_000000369	2085720	ENSSHAG00000016221	SLC11A1	T/T	A/T	Ile	Phe
Chr3_supercontig_000000377	2353494	ENSSHAG00000016740	FASTKD2	G/G	A/G	Arg	Cys
Chr3_supercontig_000000651	21479	ENSSHAG00000001983	OR56B1	A/A	A/G	Thr	Ala
Chr3_supercontig_000000699	19956	ENSSHAG00000001664	ZNF845	T/T	C/T	Arg	Gly
Chr3_supercontig_000001060	11863	ENSSHAG00000000992	IGSF1	C/C	C/T	Arg	Gln
Chr3_supercontig_000001259	9872	ENSSHAG00000001243	AADACL4	C/C	A/C	Pro	Thr
Chr3_supercontig_000001553	26606	ENSSHAG00000000598	LILRA6	C/C	C/T	Pro	Ser
Chr3_supercontig_000004089	2127	ENSSHAG00000000023	SLC5A7	A/A	A/C	Tyr	Ser
Chr3_supercontig_000005456	3902	ENSSHAG00000000506	TRPV3	C/C	C/T	Ala	Thr
Chr4_supercontig_000000026	44200	ENSSHAG00000002748	SH3GLB1	T/T	C/T	Asn	Ser
Chr4_supercontig_000000113	2505953	ENSSHAG00000016890	RNF157	G/G	A/G	Gly	Ser
Chr4_supercontig_000000113	4126441	ENSSHAG00000018783	USH1G	G/G	A/G	Asp	Asn
Chr4_supercontig_000000145	212194	ENSSHAG00000005984	MUC17	C/C	G/C	Glu	Asp
Chr4_supercontig_000000299	377659	ENSSHAG00000007814	LRRFIP1	T/T	C/T	Lys	Glu
Chr5_supercontig_000000076	2268740	ENSSHAG00000016644	C1R	C/C	C/T	Asp	Asn
Chr5_supercontig_000000087	2507478	ENSSHAG00000016894	SFMBT2	A/A	A/G	Met	Thr
Chr5_supercontig_000000170	3003344	ENSSHAG00000017814	C4orf40	G/G	A/G	Pro	Leu
Chr5_supercontig_000000196	219287	ENSSHAG00000006277	NAB2	C/C	C/T	Arg	STOP
Chr6_supercontig_000000014	886185	ENSSHAG00000011187	ADAMTS14	C/C	C/T	Arg	Lys
Chr6_supercontig_000000036	98006	ENSSHAG00000003546	INTS12	C/C	G/C	Ser	Cys
Chr6_supercontig_000000148	1452778	ENSSHAG00000014331	RPGR	G/G	G/T	Arg	Ile
Chr6_supercontig_000000154	3028606	ENSSHAG00000017815	NUCB2	A/A	A/T	Phe	Ile
Chr6_supercontig_000000170	80995	ENSSHAG00000003918	OR4C12	G/G	A/G	Gly	Ser
Chr6_supercontig_000000172	3217	ENSSHAG00000000692	OR4P4	G/G	A/G	Ala	Thr
Chr6_supercontig_000000190	275292	ENSSHAG00000006841	SF1	A/A	A/G	Lys	Arg
Chr6_supercontig_000000223	66240	ENSSHAG00000003418	PRG4	A/A	A/G	Glu	Gly
Chr6_supercontig_000000383	52767	ENSSHAG00000003133	VN1R4	G/G	A/G	Thr	Ile
Chr6_supercontig_000000383	77660	ENSSHAG00000003852	VN1R4	T/T	C/T	Ile	Met
ChrU_supercontig_000000014	2136	ENSSHAG00000000441	NUPL2	G/G	G/T	Pro	Thr
Chrx_supercontig_000000025	2206874	ENSSHAG00000016437	FSIP2	T/T	G/T	Glu	Ala
Chr1_supercontig_000000258	1854156	ENSSHAG00000015603		G/G	G/C	Ser	Cys
Chr3_supercontig_000000189	227981	ENSSHAG00000015603		G/G	G/C	Val	Leu
Chr5_supercontig_000000309	64994	ENSSHAG00000015603		T/T	C/T	Leu	Pro
Chrx_supercontig_000000052	1774	ENSSHAG00000015603		A/A	A/G	Phe	Ser

## Sheet: Table S4D
Supercontig	Coordinate	GeneID	Gene name	Type	Number of bases inserted or deleted	Effect	Zygosity	Samples
Chr1_supercontig_000000523	87172	ENSSHAG00000004040	CWC22	Deletion	1	Frameshift	Heterozygous	87T&53T
Chr2_supercontig_000000171	590613	ENSSHAG00000009354	ARHGAP28	Insertion	4	Frameshift	Homozygous	87T&53T
Chr2_supercontig_000000354	270675	ENSSHAG00000006578	DNAH3	Deletion	3	Frameshift	Homozygous	87T&53T
Chr2_supercontig_000000810	232464	ENSSHAG00000005543	FER1L6	Insertion	9	Frameshift	Heterozygous	87T&53T
Chr3_supercontig_000000080	49480	ENSSHAG00000002884	CARS2	Insertion	3	Inframe insertion	Heterozygous	87T&53T
Chr3_supercontig_000000217	1407446	ENSSHAG00000014150	OR52H1	Insertion	1	Frameshift	Heterozygous	87T&53T
Chr3_supercontig_000000243	2100069	ENSSHAG00000016274	IGFL3	Deletion	1	Frameshift	Heterozygous	87T&53T
Chr4_supercontig_000000021	1335615	ENSSHAG00000013862	GAPDH	Deletion	1	Frameshift	Heterozygous	87T&53T
Chr4_supercontig_000000127	99685	ENSSHAG00000003738	FASN	Insertion	1	Frameshift	Heterozygous	87T&53T
Chr4_supercontig_000000134	180355	ENSSHAG00000005523	MFSD11	Insertion	3	Inframe insertion	Homozygous	87T&53T
Chr5_supercontig_000000282	100889	ENSSHAG00000004234	LARP4	Insertion	1	Frameshift	Heterozygous	87T&53T
Chr1_supercontig_000000356	1467541	ENSSHAG00000014307	ANKRD11	Insertion	1	Frameshift	Heterozygous	87T only
Chr3_supercontig_000000245	487210	ENSSHAG00000008725	CASR	Insertion	1	Frameshift	Heterozygous	87T only
Chr6_supercontig_000000172	129752	ENSSHAG00000004935	OR4P4	Deletion	1	Frameshift	Heterozygous	87T only
Chr2_supercontig_000006264	5210	ENSSHAG00000000953		Insertion	5	Truncation	Heterozygous	87T only
Chr2_supercontig_000000022	62984	ENSSHAG00000003420	PDE4D	Insertion	1	Frameshift	Heterozygous	53T only
Chr2_supercontig_000000279	302117	ENSSHAG00000007192	CRLF1	Insertion	6	Inframe insertion	Heterozygous	53T only
Chr4_supercontig_000000271	216528	ENSSHAG00000006241	AHCYL1	Insertion	1	Frameshift	Heterozygous	53T only
Chr6_supercontig_000000224	30851	ENSSHAG00000002382	PARM1	Deletion	12	Frameshift	Heterozygous	53T only
Chr6_supercontig_000000596	36785	ENSSHAG00000002540	OR10AG1	Insertion	1	Frameshift	Heterozygous	53T only

## Sheet: Table S4E
BREAKPOINT 1								BREAKPOINT 2
Gene	GeneID	TranscriptID	Annotation	Supercontig	Coordinate range	Strand		Gene	GeneID	TranscriptID	Annotation	Supercontig	Coordinate range	Strand
ABCA3-like	ENSSHAG00000005525	ENSSHAT00000006402	intron_number"11"	Chr2_supercontig_000000415	320877-321170	-		N/A	N/A	N/A	N/A	Chr3_supercontig_000000273	423386-423713	-
ABCA12	ENSSHAG00000011632	ENSSHAT00000013721	intron_number"6"	Chr3_supercontig_000000371	902192-902470	-		ABCA12	ENSSHAG00000011632	ENSSHAT00000013721	intron_number"7"	Chr3_supercontig_000000371	903155-903389	-
ABCA12	ENSSHAG00000011632	ENSSHAT00000013721	intron_number"6"	Chr3_supercontig_000000371	902282-902567	+		ABCA12	ENSSHAG00000011632	ENSSHAT00000013721	intron_number"7"	Chr3_supercontig_000000371	903604-903820	+
ADAM2	ENSSHAG00000000152	ENSSHAT00000000185	intron_number"2"	Chr1_supercontig_000000298	15348-15644	-		N/A	N/A	N/A	N/A	Chr3_supercontig_000000389	1106490-1106822	-
ALDH1L1	ENSSHAG00000009971	ENSSHAT00000011701	intron_number"17"	Chr2_supercontig_000000458	670417-670759	-		N/A	N/A	N/A	N/A	Chr1_supercontig_000000065	2094531-2094843	-
ESPN	ENSSHAG00000003543	ENSSHAT00000004059	intron_number"3"	Chr3_supercontig_000000243	85591-85804	+		ESPN	ENSSHAG00000003543	ENSSHAT00000004059	intron_number "3"	Chr3_supercontig_000000243	85879-86126	-
ANO1	ENSSHAG00000000720	ENSSHAT00000000816	intron_number"2"	Chr6_supercontig_000000754	39764-40023	-		ANO1	ENSSHAG00000000720	ENSSHAT00000000816	intron_number "2"	Chr6_supercontig_000000754	40163-40435	+
ANXA6	ENSSHAG00000001609	ENSSHAT00000001827	intron_number"1"	Chr1_supercontig_000001388	16859-17202	-		N/A	N/A	N/A	N/A	Chr1_supercontig_000000484	129424-129731	-
ARHGAP26	ENSSHAG00000011097	ENSSHAT00000013078	intron_number"17"	Chr1_supercontig_000000185	1115657-1115998	-		N/A	N/A	N/A	N/A	Chr3_supercontig_000000219	730583-730900	-
OPHN1	ENSSHAG00000015639	ENSSHAT00000018577	intron_number"3"	Chrx_supercontig_000000006	1886110-1886320	-		ATF7	ENSSHAG00000006701	ENSSHAT00000007778	intron_number"8"	Chr5_supercontig_000000600	270079-270354	-
AKAP13	ENSSHAG00000012819	ENSSHAT00000015145	intron_number"8"	Chr1_supercontig_000000062	1249307-1249555	-		AKAP13	ENSSHAG00000012819	ENSSHAT00000015145	intron_number "8"	Chr1_supercontig_000000062	1249579-1249836	+
NPAS2	ENSSHAG00000010526	ENSSHAT00000012384	intron_number"5"	Chr3_supercontig_000000311	795157-795498	+		N/A	N/A	N/A	N/A	Chr1_supercontig_000000541	8272-8605	+
ASCC2	ENSSHAG00000003605	ENSSHAT00000004130	intron_number"5"	Chr2_supercontig_000000315	84079-84369	-		THAP7	ENSSHAG00000000075	ENSSHAT00000000088	exon_number"4"	Chr2_supercontig_000001884	510-783	+
ASCC2	ENSSHAG00000003605	ENSSHAT00000004130	intron_number"5"	Chr2_supercontig_000000315	84166-84440	+		TTC28	ENSSHAG00000002897	ENSSHAT00000003327	exon_number"20" or intron_number"21" or intron_number"20"	Chr2_supercontig_000000314	58012-58305	-
ATF7	ENSSHAG00000006701	ENSSHAT00000007778	intron_number"8"	Chr5_supercontig_000000600	270193-270413	+		N/A	N/A	N/A	N/A	Chr5_supercontig_000000600	280337-280596	-
BANK1	ENSSHAG00000008138	ENSSHAT00000009486	intron_number"2"	Chr6_supercontig_000000041	427884-428216	+		N/A	N/A	N/A	N/A	Chr5_supercontig_000000140	519478-519784	+
BCKDHB	ENSSHAG00000016067	ENSSHAT00000019082	intron_number"2"	Chr4_supercontig_000000193	2040504-2040840	-		N/A	N/A	N/A	N/A	Chr1_supercontig_000000379	540936-541252	-
C6orf203	ENSSHAG00000015190	ENSSHAT00000018042	intron_number"2"	Chr4_supercontig_000000215	1723174-1723498	-		N/A	N/A	N/A	N/A	Chr6_supercontig_000000552	85020-85359	+
CCDC150-like	ENSSHAG00000016389	ENSSHAT00000019453	intron_number"6"	Chr3_supercontig_000000130	2169659-2169980	+		N/A	N/A	N/A	N/A	Chr1_supercontig_000000339	57809-58123	-
CD22-like	ENSSHAG00000006709	ENSSHAT00000007787	intron_number"4"	Chr3_supercontig_000000657	260285-260567	-		CD22-like	ENSSHAG00000000542	ENSSHAT00000000619	intron_number"2"	Chr3_supercontig_000003761	3124-3444	-
CDK6	ENSSHAG00000003381	ENSSHAT00000003878	intron_number"4"	Chr5_supercontig_000000153	96344-96612	-		CDK6	ENSSHAG00000003381	ENSSHAT00000003878	intron_number "4"	Chr5_supercontig_000000153	96706-96858	+
PCDH15	ENSSHAG00000016966	ENSSHAT00000020160	intron_number"3"	Chr1_supercontig_000000026	2920831-2921023	-		N/A	N/A	N/A	N/A	Chr6_supercontig_000000170	54379-54715	-
CISD2	ENSSHAG00000002054	ENSSHAT00000002341	intron_number"1"	Chr6_supercontig_000000350	25790-26081	-		N/A	N/A	N/A	N/A	Chr4_supercontig_000000048	1488740-1489035	-
SOCS2	ENSSHAG00000003587	ENSSHAT00000004108	intron_number"2"	Chr5_supercontig_000000060	108618-108947	+		N/A	N/A	N/A	N/A	Chr3_supercontig_000000393	1946312-1946630	-
CLPP	ENSSHAG00000010777	ENSSHAT00000012698	exon_number"6"	Chr2_supercontig_000000272	750961-751209	-		N/A	N/A	N/A	N/A	Chr3_supercontig_000000006	70207-70445	+
CLPP	ENSSHAG00000010777	ENSSHAT00000012698	exon_number"6"	Chr2_supercontig_000000272	751047-751310	+		N/A	N/A	N/A	N/A	Chr2_supercontig_000002307	1921-2158	-
CNTLN	ENSSHAG00000013537	ENSSHAT00000016015	intron_number"10"	Chr2_supercontig_000000429	1375576-1375831	+		N/A	N/A	N/A	N/A	Chr3_supercontig_000000335	400958-401245	-
COL9A2-like	ENSSHAG00000012189	ENSSHAT00000014381	intron_number"2"	Chr4_supercontig_000000179	1064138-1064443	-		N/A	N/A	N/A	N/A	Chr1_supercontig_000000273	425280-425566	+
CRIPT	ENSSHAG00000011511	ENSSHAT00000013579	exon_number"5"	Chr1_supercontig_000000196	869999-870313	+		N/A	N/A	N/A	N/A	Chr3_supercontig_000000122	902779-903117	+
CUX1	ENSSHAG00000007801	ENSSHAT00000009084	intron_number"2"	Chr4_supercontig_000000294	358184-358400	+		CUX1	ENSSHAG00000007801	ENSSHAT00000009084	intron_number"2"	Chr4_supercontig_000000294	359499-359760	-
DERA	ENSSHAG00000012734	ENSSHAT00000015050	intron_number"6"	Chr5_supercontig_000000074	1138608-1138950	-		N/A	N/A	N/A	N/A	Chr4_supercontig_000000110	1279219-1279546	-
DERA	ENSSHAG00000012734	ENSSHAT00000015050	intron_number"3"	Chr5_supercontig_000000074	1174211-1174454	-		DERA	ENSSHAG00000012734	ENSSHAT00000015050	intron_number"3"	Chr5_supercontig_000000074	1174458-1174704	+
DYNC2H1	ENSSHAG00000000488	ENSSHAT00000000555	intron_number"9"	Chr3_supercontig_000000156	79220-79546	-		N/A	N/A	N/A	N/A	Chr2_supercontig_000000044	840663-840996	+
DNAJC15	ENSSHAG00000011722	ENSSHAT00000013823	intron_number"2"	Chr3_supercontig_000000365	920205-920533	-		N/A	N/A	N/A	N/A	Chr1_supercontig_000000034	378399-378687	-
UTRN	ENSSHAG00000002179	ENSSHAT00000002488	intron_number"1"	Chr4_supercontig_000000242	151039-151348	+		N/A	N/A	N/A	N/A	Chr2_supercontig_000000218	910112-910399	-
KCNIP4	ENSSHAG00000018003	ENSSHAT00000021409	intron_number"2"	Chr6_supercontig_000000140	3344068-3344334	-		KCNIP4	ENSSHAG00000018003	ENSSHAT00000021409	intron_number"2"	Chr6_supercontig_000000140	3344366-3344616	+
PIWIL4	ENSSHAG00000017415	ENSSHAT00000020702	intron_number"19"	Chr3_supercontig_000000157	2720923-2721211	-		N/A	N/A	N/A	N/A	Chr3_supercontig_000000862	122534-122790	-
EIF3A-like	ENSSHAG00000005613	ENSSHAT00000006504	exon_number"6"	Chr3_supercontig_000000929	181230-181264	-		EIF3A-like	ENSSHAG00000005613	ENSSHAT00000006504	exon_number"6"	Chr3_supercontig_000000929	181567-181567	+
EIF3A-like	ENSSHAG00000005613	ENSSHAT00000006504	exon_number"6"	Chr3_supercontig_000000929	181230-181264	-		EIF3A-like	ENSSHAG00000005613	ENSSHAT00000006505	exon_number"4"	Chr3_supercontig_000000929	181567-181567	+
EIF3A-like	ENSSHAG00000005613	ENSSHAT00000006505	exon_number"4"	Chr3_supercontig_000000929	181230-181264	-		EIF3A-like	ENSSHAG00000005613	ENSSHAT00000006504	exon_number"6"	Chr3_supercontig_000000929	181567-181567	+
EIF3A-like	ENSSHAG00000005613	ENSSHAT00000006505	exon_number"4"	Chr3_supercontig_000000929	181230-181264	-		EIF3A-like	ENSSHAG00000005613	ENSSHAT00000006505	exon_number"4"	Chr3_supercontig_000000929	181567-181567	+
EIF3A	ENSSHAG00000001347	ENSSHAT00000001526	exon_number"18" or intron_number"18"	Chr1_supercontig_000000049	51558-51790	+		EIF3A				Chr1_supercontig_000000049	52033-52234	-
FAM135B	ENSSHAG00000018716	ENSSHAT00000022291	intron_number"4"	Chr2_supercontig_000000256	4176368-4176626	+		FAM135B	ENSSHAG00000018716	ENSSHAT00000022291	intron_number"4"	Chr2_supercontig_000000256	4179123-4179394	-
FAM65C	ENSSHAG00000018846	ENSSHAT00000022448	intron_number"1"	Chr1_supercontig_000000256	4349274-4349508	-		FAM65C	ENSSHAG00000018846	ENSSHAT00000022448	intron_number "1"	Chr1_supercontig_000000256	4349604-4349824	+
FBXO25	ENSSHAG00000012831	ENSSHAT00000015159	intron_number"1"	Chr1_supercontig_000000284	1126261-1126581	-		N/A	N/A	N/A	N/A	Chr1_supercontig_000005784	1408-1746	+
FRAS1	ENSSHAG00000004305	ENSSHAT00000004963	intron_number"12"	Chr6_supercontig_000000054	243632-243953	-		N/A	N/A	N/A	N/A	Chr1_supercontig_000000247	2463918-2464257	-
FREM3	ENSSHAG00000007475	ENSSHAT00000008698	intron_number"17"	Chr6_supercontig_000000100	409813-410149	-		N/A	N/A	N/A	N/A	Chr3_supercontig_000000848	156606-156928	-
GATSL3	ENSSHAG00000005091	ENSSHAT00000005889	intron_number"2"	Chr2_supercontig_000000495	144953-145174	-		N/A	N/A	N/A	N/A	Chr2_supercontig_000000107	2159968-2160176	+
TCN2	ENSSHAG00000003589	ENSSHAT00000004111	exon_number"6" or intron_number"6"	Chr2_supercontig_000000568	76724-76950	-		TAF4B	ENSSHAG00000016570	ENSSHAT00000019665	exon_number"16" or intron_number"16" or intron_number"17"	Chr2_supercontig_000000161	2303668-2303897	+
TCN2	ENSSHAG00000003589	ENSSHAT00000004111	intron_number"6"	Chr2_supercontig_000000568	76838-77078	+		N/A	N/A	N/A	N/A	Chr2_supercontig_000000568	253094-253372	+
GNB4	ENSSHAG00000016950	ENSSHAT00000020136	intron_number"2"	Chr3_supercontig_000000382	2443117-2443391	+		GNB4	ENSSHAG00000016950	ENSSHAT00000020136	intron_number"2"	Chr3_supercontig_000000382	2443616-2443830	-
GLYR1	ENSSHAG00000006361	ENSSHAT00000007376	intron_number"3"	Chr2_supercontig_000000396	237426-237759	-		N/A	N/A	N/A	N/A	Chr1_supercontig_000000131	329326-329645	+
HUWE1	ENSSHAG00000001097	ENSSHAT00000001245	intron_number"23"	Chrx_supercontig_000000058	55979-56223	-		N/A	N/A	N/A	N/A	Chr2_supercontig_000000310	4046895-4047155	+
IFNAR2	ENSSHAG00000004528	ENSSHAT00000005227	intron_number"2"	Chr3_supercontig_000000474	126981-127316	+		N/A	N/A	N/A	N/A	Chr3_supercontig_000001669	27276-27614	+
ITGA11	ENSSHAG00000005006	ENSSHAT00000005786	intron_number"17"	Chr1_supercontig_000000076	166156-166500	-		N/A	N/A	N/A	N/A	Chr5_supercontig_000000088	44113-44436	+
ITGA7	ENSSHAG00000009631	ENSSHAT00000011284	intron_number"12"	Chr5_supercontig_000000184	584893-585164	+		N/A	N/A	N/A	N/A	Chr2_supercontig_000001375	13549-13887	+
KIAA1109	ENSSHAG00000004565	ENSSHAT00000005268	intron_number"18"	Chr6_supercontig_000000006	300520-300853	+		N/A	N/A	N/A	N/A	Chr1_supercontig_000000072	3541777-3542107	-
KLHDC5	ENSSHAG00000010220	ENSSHAT00000012010	intron_number"3"	Chr5_supercontig_000000020	730409-730747	+		N/A	N/A	N/A	N/A	Chr1_supercontig_000000520	85862-86188	+
LHPP	ENSSHAG00000005733	ENSSHAT00000006644	intron_number"6"	Chr1_supercontig_000000409	287306-287518	+		LHPP	ENSSHAG00000005733	ENSSHAT00000006644	intron_number "6"	Chr1_supercontig_000000409	287629-287805	-
LRRC18	ENSSHAG00000018450	ENSSHAT00000021963	intron_number"2"	Chr1_supercontig_000000039	3610182-3610475	+		N/A	N/A	N/A	N/A	Chr1_supercontig_000000127	209895-210230	+
LRRC27	ENSSHAG00000009640	ENSSHAT00000011296	intron_number"1"	Chr1_supercontig_000000488	573384-573559	-		LRRC27	ENSSHAG00000009640	ENSSHAT00000011296	intron_number "1"	Chr1_supercontig_000000488	573800-573982	+
MAP4	ENSSHAG00000003698	ENSSHAT00000004237	intron_number"6"	Chr2_supercontig_000000437	261325-261520	+		N/A	N/A	N/A	N/A	Chr5_supercontig_000000104	985570-985912	-
MAS1-like	ENSSHAG00000004350	ENSSHAT00000005015	exon_number"1"	Chr6_supercontig_000000283	100505-100838	+		MAS1-like	ENSSHAG00000000840	ENSSHAT00000000952	exon_number"1"	Chr6_supercontig_000001958	4032-4337	-
MBD1	ENSSHAG00000003661	ENSSHAT00000004196	exon_number"9" or intron_number"10" or intron_number"9"	Chrx_supercontig_000000072	71404-71677	-		N/A	N/A	N/A	N/A	Chr2_supercontig_000000279	441944-442215	-
MBD1	ENSSHAG00000003661	ENSSHAT00000004196	intron_number"9"	Chrx_supercontig_000000072	71522-71779	+		N/A	N/A	N/A	N/A	Chr2_supercontig_000000278	284433-284678	-
TRIM55	ENSSHAG00000013270	ENSSHAT00000015699	intron_number"3"	Chr2_supercontig_000000107	1270928-1271239	+		N/A	N/A	N/A	N/A	Chr3_supercontig_000000089	1809372-1809702	-
C2orf77	ENSSHAG00000017921	ENSSHAT00000021309	intron_number"8"	Chr3_supercontig_000000110	3110022-3110356	+		N/A	N/A	N/A	N/A	Chr1_supercontig_000000048	1583833-1584147	-
MRC2-like	ENSSHAG00000012471	ENSSHAT00000014729	intron_number"25"	Chr5_supercontig_000000150	1056283-1056609	+		N/A	N/A	N/A	N/A	Chr1_supercontig_000000142	582877-583192	-
MSL2	ENSSHAG00000017437	ENSSHAT00000020726	intron_number"2"	Chr3_supercontig_000000066	2741406-2741733	-		N/A	N/A	N/A	N/A	Chr1_supercontig_000000130	1314399-1314684	+
NCKAP5	ENSSHAG00000009085	ENSSHAT00000010618	intron_number"3"	Chr3_supercontig_000000086	763647-763949	+		N/A	N/A	N/A	N/A	Chr3_supercontig_000000314	2099727-2100059	+
NEK5	ENSSHAG00000010463	ENSSHAT00000012306	intron_number"1"	Chr3_supercontig_000000189	690520-690836	-		NEK5	ENSSHAG00000010463	ENSSHAT00000012306	intron_number"1"	Chr3_supercontig_000000189	692673-692962	+
NEK5	ENSSHAG00000010463	ENSSHAT00000012306	intron_number"1"	Chr3_supercontig_000000189	690791-691086	+		NEK5	ENSSHAG00000010463	ENSSHAT00000012306	intron_number"1"	Chr3_supercontig_000000189	692731-693038	-
NOD1	ENSSHAG00000003969	ENSSHAT00000004559	intron_number"1"	Chr5_supercontig_000000406	83765-83978	-		N/A	N/A	N/A	N/A	Chr2_supercontig_000000542	29396-29663	+
NOD1	ENSSHAG00000003969	ENSSHAT00000004559	intron_number"1"	Chr5_supercontig_000000406	83858-84111	+		N/A	N/A	N/A	N/A	Chr2_supercontig_000000542	6709-7000	-
NOX4	ENSSHAG00000004938	ENSSHAT00000005704	intron_number"13"	Chr3_supercontig_000000201	309736-310077	+		N/A	N/A	N/A	N/A	Chr2_supercontig_000000344	1130777-1131085	+
ESR2	ENSSHAG00000008174	ENSSHAT00000009529	intron_number"2"	Chr1_supercontig_000000134	490513-490781	-		N/A	N/A	N/A	N/A	Chr1_supercontig_000000878	217531-217856	+
ODZ1	ENSSHAG00000017155	ENSSHAT00000020386	intron_number"5"	Chrx_supercontig_000000016	2684438-2684771	-		N/A	N/A	N/A	N/A	Chr1_supercontig_000000234	2082930-2083224	-
OSBPL2	ENSSHAG00000007016	ENSSHAT00000008155	intron_number"1"	Chr2_supercontig_000000568	292997-293244	-		N/A	N/A	N/A	N/A	Chr2_supercontig_000000313	756223-756460	-
OSBPL2	ENSSHAG00000007016	ENSSHAT00000008155	intron_number"1"	Chr2_supercontig_000000568	293121-293343	+		N/A	N/A	N/A	N/A	Chr2_supercontig_000000313	756307-756590	+
PDGFA	ENSSHAG00000009972	ENSSHAT00000011702	intron_number"3"	Chr2_supercontig_000000358	648047-648307	+		N/A	N/A	N/A	N/A	Chr2_supercontig_000000101	273392-273584	-
PDGFA	ENSSHAG00000009972	ENSSHAT00000011702	intron_number"3"	Chr2_supercontig_000000358	647946-648250	-		SLC5A1	ENSSHAG00000004419	ENSSHAT00000005099	exon_number"10" or intron_number"9" or intron_number"10"	Chr2_supercontig_000000542	123638-123874	+
PI4KA-like	ENSSHAG00000003866	ENSSHAT00000004438	exon_number"6" or intron_number"6"	Chr2_supercontig_000000918	78393-78690	-		N/A	N/A	N/A	N/A	Chr2_supercontig_000000275	171558-171755	+
PIK3R2	ENSSHAG00000009738	ENSSHAT00000011417	intron_number"1"	Chr2_supercontig_000000278	584182-584443	-		N/A	N/A	N/A	N/A	Chr2_supercontig_000000302	996130-996385	+
PINX1	ENSSHAG00000009238	ENSSHAT00000010804	intron_number"5"	Chr1_supercontig_000000303	603577-603920	-		N/A	N/A	N/A	N/A	Chr3_supercontig_000000342	216046-216385	-
ARVCF	ENSSHAG00000004283	ENSSHAT00000004935	exon_number"13" or intron_number"14" or intron_number"13"	Chr2_supercontig_000000723	127067-127351	-		N/A	N/A	N/A	N/A	Chr2_supercontig_000000315	94217-94432	+
PLCH2	ENSSHAG00000013759	ENSSHAT00000016300	exon_number"10" or intron_number"9"	Chr3_supercontig_000000232	1390431-1390729	+		N/A	N/A	N/A	N/A	Chr4_supercontig_000000442	88209-88527	-
PPA1	ENSSHAG00000008870	ENSSHAT00000010360	intron_number"7"	Chr1_supercontig_000000004	480604-480808	-		N/A	N/A	N/A	N/A	Chr2_supercontig_000000278	496423-496681	+
PPP3CA	ENSSHAG00000003204	ENSSHAT00000003683	intron_number"2"	Chr6_supercontig_000000043	164619-164911	+		N/A	N/A	N/A	N/A	Chr1_supercontig_000000468	287876-288213	+
CYP39A1	ENSSHAG00000016606	ENSSHAT00000019711	intron_number"7"	Chr4_supercontig_000000169	2314904-2315245	-		N/A	N/A	N/A	N/A	Chr1_supercontig_000002194	2386-2708	-
CYP39A1	ENSSHAG00000016606	ENSSHAT00000019711	intron_number"7"	Chr4_supercontig_000000169	2315161-2315485	+		N/A	N/A	N/A	N/A	Chr1_supercontig_000002194	2346-2630	+
SIPA1L1	ENSSHAG00000017447	ENSSHAT00000020738	intron_number"5"	Chr1_supercontig_000000129	2817264-2817571	+		N/A	N/A	N/A	N/A	Chr3_supercontig_000000102	117899-118234	+
RASA1	ENSSHAG00000016807	ENSSHAT00000019958	intron_number"6"	Chr2_supercontig_000000138	2419398-2419713	-		N/A	N/A	N/A	N/A	Chr2_supercontig_000000455	1727271-1727603	-
RFTN1	ENSSHAG00000001247	ENSSHAT00000001417	intron_number"9"	Chr5_supercontig_000000161	10086-10363	+		RFTN1	ENSSHAG00000001247	ENSSHAT00000001417	intron_number"9"	Chr5_supercontig_000000161	9749-9917	-
RHAG-like	ENSSHAG00000007644	ENSSHAT00000008900	intron_number"2"	Chr3_supercontig_000000200	364125-364333	-		N/A	N/A	N/A	N/A	Chr3_supercontig_000000222	1036027-1036165	-
RHBDL3	ENSSHAG00000018563	ENSSHAT00000022109	intron_number"1"	Chr4_supercontig_000000281	3785762-3786097	-		N/A	N/A	N/A	N/A	Chr2_supercontig_000000289	320727-321018	-
RPL7A	ENSSHAG00000004337	ENSSHAT00000005000	exon_number"7"	Chr1_supercontig_000000242	102529-102851	+		N/A	N/A	N/A	N/A	Chr2_supercontig_000000233	1696292-1696596	+
RRM2B	ENSSHAG00000017628	ENSSHAT00000020950	intron_number"4"	Chr2_supercontig_000000233	2882192-2882534	-		N/A	N/A	N/A	N/A	Chr4_supercontig_000003174	1107-1446	+
SETD3	ENSSHAG00000006008	ENSSHAT00000006975	intron_number"6"	Chr1_supercontig_000000177	246899-247217	+		N/A	N/A	N/A	N/A	Chr1_supercontig_000000240	2027204-2027544	-
SGCE	ENSSHAG00000006331	ENSSHAT00000007345	intron_number"4"	Chr5_supercontig_000000001	231027-231294	-		N/A	N/A	N/A	N/A	Chr2_supercontig_000000278	404988-405201	+
SH3KBP1	ENSSHAG00000013892	ENSSHAT00000016464	intron_number"5"	Chr3_supercontig_000000036	1423958-1424197	+		SH3KBP1	ENSSHAG00000013892	ENSSHAT00000016464	intron_number"5"	Chr3_supercontig_000000036	1424405-1424672	-
SLC26A11	ENSSHAG00000001366	ENSSHAT00000001548	intron_number"12"	Chr4_supercontig_000000131	34322-34592	+		N/A	N/A	N/A	N/A	Chr5_supercontig_000000549	37157-37490	+
SLC26A11	ENSSHAG00000001366	ENSSHAT00000001548	intron_number"10"	Chr4_supercontig_000000131	39261-39564	-		N/A	N/A	N/A	N/A	Chrx_supercontig_000002312	570-908	-
SMAD2	ENSSHAG00000012837	ENSSHAT00000015166	intron_number"2"	Chr2_supercontig_000000052	1163743-1164054	-		N/A	N/A	N/A	N/A	Chr1_supercontig_000000070	1254871-1255172	-
SMG6	ENSSHAG00000010045	ENSSHAT00000011791	intron_number"7"	Chr4_supercontig_000000288	822094-822439	-		N/A	N/A	N/A	N/A	Chr3_supercontig_000000219	2306540-2306860	+
SPEF2	ENSSHAG00000012235	ENSSHAT00000014439	intron_number"29"	Chr2_supercontig_000000282	1140388-1140723	+		N/A	N/A	N/A	N/A	Chr2_supercontig_000000061	999478-999789	-
SPTLC1	ENSSHAG00000001579	ENSSHAT00000001790	intron_number"13"	Chr2_supercontig_000000742	96528-96870	-		N/A	N/A	N/A	N/A	Chr1_supercontig_000000131	338250-338564	+
DUSP9	ENSSHAG00000007865	ENSSHAT00000009155	intron_number"2"	Chrx_supercontig_000000011	365807-366051	+		N/A	N/A	N/A	N/A	Chrx_supercontig_000000127	14770-15030	-
STAG3-like	ENSSHAG00000010619	ENSSHAT00000012501	intron_number"1"	Chr4_supercontig_000000145	764254-764586	-		N/A	N/A	N/A	N/A	Chr1_supercontig_000000048	1590581-1590895	+
STON1-GTF2A1L-like	ENSSHAG00000005562	ENSSHAT00000006446	intron_number"3"	Chr1_supercontig_000000125	269300-269629	+		N/A	N/A	N/A	N/A	Chr3_supercontig_000000518	224432-224777	+
RPH3A	ENSSHAG00000016431	ENSSHAT00000019500	intron_number"9"	Chr2_supercontig_000000304	2215464-2215767	-		N/A	N/A	N/A	N/A	Chr2_supercontig_000001007	141132-141462	+
TAF4B	ENSSHAG00000016570	ENSSHAT00000019665	exon_number"16" or intron_number"16" or intron_number"17"	Chr2_supercontig_000000161	2303628-2303897	-		N/A	N/A	N/A	N/A	Chr2_supercontig_000000107	2165984-2166265	-
TAF4B	ENSSHAG00000016570	ENSSHAT00000019665	intron_number"11"	Chr2_supercontig_000000161	2335182-2335404	+		N/A	N/A	N/A	N/A	Chr2_supercontig_000000278	284137-284384	+
TAF4B	ENSSHAG00000016570	ENSSHAT00000019665	intron_number"11"	Chr2_supercontig_000000161	2335467-2335742	-		N/A	N/A	N/A	N/A	Chr2_supercontig_000000290	19508-19800	+
TAF4-like	ENSSHAG00000002687	ENSSHAT00000003064	exon_number"1"	Chr1_supercontig_000000035	41091-41403	-		N/A	N/A	N/A	N/A	Chr1_supercontig_000000035	43083-43379	-
TAF4-like	ENSSHAG00000002687	ENSSHAT00000003065	exon_number"1"	Chr1_supercontig_000000035	41091-41403	-		N/A	N/A	N/A	N/A	Chr1_supercontig_000000035	43083-43379	-
TECRL	ENSSHAG00000005994	ENSSHAT00000006959	intron_number"1"	Chr4_supercontig_000000256	203649-203905	+		TECRL	ENSSHAG00000005994	ENSSHAT00000006959	intron_number"1"	Chr4_supercontig_000000256	204029-204235	-
TECRL	ENSSHAG00000005994	ENSSHAT00000006959	intron_number"4"	Chr4_supercontig_000000256	246655-246968	+		N/A	N/A	N/A	N/A	Chr4_supercontig_000000259	1133427-1133751	+
TECRL	ENSSHAG00000005994	ENSSHAT00000006959	intron_number"4"	Chr4_supercontig_000000256	246977-247285	-		N/A	N/A	N/A	N/A	Chr4_supercontig_000000259	1132923-1133222	-
TECRL	ENSSHAG00000005994	ENSSHAT00000006959	intron_number"5"	Chr4_supercontig_000000256	249621-249912	+		TECRL	ENSSHAG00000005994	ENSSHAT00000006959	exon_number"6" or intron_number"5"	Chr4_supercontig_000000256	250443-250701	-
LIMK2	ENSSHAG00000012378	ENSSHAT00000014623	exon_number"1" or intron_number"1"	Chr2_supercontig_000000312	1019589-1019861	+		N/A	N/A	N/A	N/A	Chr2_supercontig_000000568	256247-256522	-
TFDP2	ENSSHAG00000016738	ENSSHAT00000019873	intron_number"4"	Chr3_supercontig_000000385	2374655-2374990	-		N/A	N/A	N/A	N/A	Chr1_supercontig_000000049	97986-98300	+
TFEC	ENSSHAG00000012198	ENSSHAT00000014394	intron_number"10"	Chr5_supercontig_000000111	1007374-1007695	-		N/A	N/A	N/A	N/A	Chr1_supercontig_000000128	4187802-4188134	-
TRIM2	ENSSHAG00000010355	ENSSHAT00000012179	exon_number"11"	Chr6_supercontig_000000093	672352-672628	-		TRIM2	ENSSHAG00000010355	ENSSHAT00000012179	intron_number"8"	Chr6_supercontig_000000093	687423-687653	+
TRPV4-like	ENSSHAG00000000506	ENSSHAT00000000574	exon_number"10" or intron_number"10"	Chr3_supercontig_000005456	1147-1440	-		N/A	N/A	N/A	N/A	Chr3_supercontig_000005456	696-994	+
TTC28	ENSSHAG00000002897	ENSSHAT00000003327	exon_number"20" or intron_number"21" or intron_number"20"	Chr2_supercontig_000000314	58107-58383	+		N/A	N/A	N/A	N/A	Chr2_supercontig_000000303	373775-374020	-
TXNDC16	ENSSHAG00000001610	ENSSHAT00000001828	intron_number"2"	Chr1_supercontig_000000521	78950-79289	+		N/A	N/A	N/A	N/A	Chr1_supercontig_000000150	18921-19264	+
HGS	ENSSHAG00000012570	ENSSHAT00000014848	exon_number"21" or intron_number"22"	Chr4_supercontig_000000127	1059729-1059983	-		N/A	N/A	N/A	N/A	Chr4_supercontig_000003613	1133-1363	-
HGS	ENSSHAG00000012570	ENSSHAT00000014848	exon_number"21"	Chr4_supercontig_000000127	1059746-1060089	-		N/A	N/A	N/A	N/A	Chr4_supercontig_000003613	1028-1334	-
WNK1	ENSSHAG00000005272	ENSSHAT00000006111	intron_number"16"	Chrx_supercontig_000000120	169634-169907	+		N/A	N/A	N/A	N/A	Chrx_supercontig_000000016	4460364-4460583	-
EHBP1	ENSSHAG00000011490	ENSSHAT00000013551	intron_number"15"	Chr1_supercontig_000000319	884769-885072	-		N/A	N/A	N/A	N/A	Chr2_supercontig_000000302	1544452-1544788	-
ZNF18	ENSSHAG00000004742	ENSSHAT00000005482	intron_number"5"	Chr4_supercontig_000000336	127481-127808	-		N/A	N/A	N/A	N/A	Chr2_supercontig_000000171	1590091-1590413	-
ZNF516	ENSSHAG00000009007	ENSSHAT00000010528	intron_number"3"	Chr2_supercontig_000000196	515706-516044	+		N/A	N/A	N/A	N/A	Chr1_supercontig_000001003	39827-40123	-
